# Supplementary material for: Difference in Body Weight at Breeding Affects Reproductive Performance in Replacement Beef Heifers and Carries Consequences to Next Generation Heifers
Source: Animals (Basel). 2021 Sep 26;11(10):2800. doi: 10.3390/ani11102800 (PMC8533008; doi:10.3390/ani11102800)
Supplement: Supplementary file 1 [file animals-11-02800-s001.zip]

Archive with 1 entries (1 files):
- animals-1315116-Supplementary.pdf
